# Supplementary material for: Enabling Better Use of Person-Generated Health Data in Stroke Rehabilitation Systems: Systematic Development of Design Heuristics
Source: J Med Internet Res. 2020 Jul 28;22(7):e17132. doi: 10.2196/17132 (PMC7420511; doi:10.2196/17132)
Supplement: Multimedia Appendix 1 [file jmir_v22i7e17132_app1.xlsx]

## Sheet: Multimedia Appendix 1
Steps	Step 2: Descriptive Stage					Step 3: Correlational Stage			Step 4: Specification Stage
#	Categories	Key Concepts	Weights	Described by	Examples	Concepts turned to characteristics/features	Matching Nielsen’s original heuristics	Reworded to closely resemble Nielsen’s original heuristics	Specifying the characteristics into new heuristics, following a template
1	Stroke survivor health-related behaviours	PGHD can guide stroke survivors to make appropriate movement behaviour or action changes in order to perform an exercise correctly.	2	Stroke Survivors	“I automatically adjust what I was doing, if I couldn't burst every balloon I, I had to adjust.. To work out what I was doing wrong” (FG1_STC2-3)	PGHD-enabled systems should assist users in performing more exercises or actions, in a correct way.	#9 Help users recognize, diagnose, and recover from errors Error messages should be expressed in plain language (no codes), precisely indicate the problem, and constructively suggest a solution.	Help stroke survivors in performing more exercises or actions; and to recognise, understand, and recover from errors they make. Guidance or error messages should be expressed in plain language (no codes), precisely indicate the problem, and constructively suggest a solution.	ID: 7-PGHD-W2 Name: Guide for correct exercise movement or actions. Tag/s: Improve health-related behaviours Definition: The system should help stroke survivors in performing more exercises or actions; and to recognise, understand, and recover from errors they make. Guidance or error messages should be expressed in plain language (no codes), precisely indicate the problem, and constructively sugg…
4	Stroke survivor health-related behaviours	PGHD can encourage stroke survivors to do more exercises related to their therapy.	3	Stroke Survivors Clinicians	“if I can see the improvement I'm making then it would...encourage me to maybe have more of those sessions” (INT1_STC3) Frequency of PGHD access may also help, because PGHD “that keeps popping up in front of you, to remind you..is gonna help” (INT2_AHP) C: “the quantity or the amount they've exercised [will inform], so that might stimulate them to be more compliant” (FG3_AHC1_5)	PGHD-enabled systems should highlight PGHD indicating positive or improving therapy progress more, and providing them with more frequency than negative or decreasing progress. (Deleted: should encourage stroke survivors to do more exercises related to their therapy, by providing and emphasising PGHD that is indicating positive health progress in a sufficiently frequent manner.)	NA - New		ID: 1-PGHD-W3 Name: Encouraging PGHD. Tag/s: Improve health-related behaviours; Increase positive feelings about health status Definition: The system should highlight PGHD indicating positive or improving therapy progress, and provide them with more frequency than negative or decreasing progress. Explanation: This heuristic was formed from three concepts identified through a literature review and…
	Stroke survivor health-related behaviours	PGHD can discourage stroke survivors from doing more exercises if it’s negative or low.	3	Stroke Survivors Clinicians	“probably lose faith in the system” (INT2_AHP) [unless there is] “some explanation of um, something that you need to consider looking” (INT2_AHP) C: “They might get over it, or might not be willing to participate” (FG3_AHC1_3)
	Feelings about health status	PGHD can cause positive or negative emotions, correlated with whether their PGHD is positive or negative.	3	Stroke Survivors Clinicians	“I would think well surely this is the benchmark, and so I probably thought, would have thought nah, I’m probably not gonna to [sic] get any better” (INT1_STC1) “going backwards, that would be, a little bit depressing” (INT1_AHP) “I don't like not doing well” (INT1_HWC1) seeing “yourself gradually making improvements, it just makes you feel so much better. Okay, I'm achieving something” (INT1_AHP…
2	Stroke survivor personal care goals	PGHD may be remembered by stroke survivors over time, and provide them with more motivation to improve their therapy performance.	3	Stroke Survivors Clinicians	PGHD may provide “an extra percentage of motivation” (FG1_STC2-1) and an “incentive to do better” (FG1_STC2-3). “feels like a bit of a competition? To see if we can do better” (FG1_STC2-3) “I get a score. And, I have to um..improve my score, each time. I try to”, even “if I wasn't doing, well..I would work harder” (INT1_HWC1) C: “something to keep striving” (FG3_AHC1_3)	PGHD-enabled systems should present PGHD that indicates negative or decreasing therapy progress carefully, and in a form that elicits a stroke survivors’ competitiveness with the self .	NA - New		ID: 2-PGHD-W3 Name: Evoking competitiveness with self. Tag/s: Facilitate positive personal care goals Definition: The system should present PGHD that indicates negative or decreasing therapy progress carefully, and in a form that elicits a stroke survivors’ competitiveness with the self. Explanation: This was a concept identified through a literature review and confirmed by stroke survivors and c…
5	Stroke survivor personal care goals	PGHD can demotivate stroke survivors if it’s negative.	2	Stroke Survivors	“you can get hard on yourself or feel ‘Oh I didn’t get that right’ and if you keep doing that and you're not achieving 100% and the score keeps flashing at you, that can be a positive motivator, but can also (be) a negative one” (INT2_STC1) “I'm thinking well, are normal people at a hundred percent? And I'm only at 60? …the percentages to me is more difficult to understand…I mean, are we are we u…	PGHD-enabled systems should avoid formatting PGHD through a scale that represents a completeness or an endpoint, e.g., 100% as much as possible. Instead, PGHD should be presented as a continuously progressing scale, resembling the ongoing functional therapeutic progress of stroke survivors.	#2 Match between system and the real world The system should speak the users' language, with words, phrases and concepts familiar to the user, rather than system-oriented terms. Follow real-world conventions, making information appear in a natural and logical order.	PGHD-enabled systems should present PGHD in a format that matches the real world context, therapy progress, and goals of the stroke survivors.	ID: 8-PGHD-W2 Name: Match between system PGHD and real world context of stroke survivors. Tag/s: Facilitate positive personal care goals; Increase interest in care processes Definition: PGHD-enabled systems should present PGHD in a format that matches the real world context, therapy progress, and goals of the stroke survivors. When presenting PGHD, e.g., as a score, percentage, or a graph, they s…
6	Stroke survivor interest in care processes	PGHD can interest stroke survivors in how their exercises are contributing to their activities of daily living.	1	Clinicians	C: “any relevance to a functional activity. You know like washing the dishes, or hanging the washing out or..climbing a flight of stairs” (FG3_AHC1_4)	PGHD-enabled systems should provide PGHD to stroke survivors for increased understanding about how their rehabilitation is contributing to their functional ability.	NA - New
7	Feelings about health status	PGHD can make stroke survivors feel confused about their health progress.	3	Stroke Survivors Clinicians	“I'm thinking well, are normal people at a hundred percent? And I'm only at 60? …the percentages to me is more difficult to understand…I mean, are we are we um, trying to be a hundred percent at these things?” (FG1_AHP_2) C: “scope to put in [the PROM-PGHD] something about, I didn't really understand” (FG3_AHC1_4)	PGHD-enabled systems should ensure that PGHD is, or could be, presented in a way that is clearly understandable to a stroke survivor.	#2 Match between system and the real world The system should speak the users' language, with words, phrases and concepts familiar to the user, rather than system-oriented terms. Follow real-world conventions, making information appear in a natural and logical order.	PGHD-enabled systems should ensure that PGHD is clearly understandable to stroke survivors. The system should speak their language, with words, phrases and concepts familiar to them, rather than system-oriented terms. PGHD-enabled systems should follow real-world conventions, making information appear in a natural and logical order.	ID: 3-PGHD-W3 Name: Understandable health data. Tag/s: Increase positive feelings about health status Definition: PGHD-enabled systems should ensure that PGHD is clearly understandable to stroke survivors. The system should speak their language, with words, phrases and concepts familiar to them, rather than system-oriented terms. They should follow real-world conventions, making information appea…
8	Feelings about health status	PGHD can make stroke survivors feel more self-aware about their health care.	2	Stroke Survivors	“to measure your improvement…or measure your, deterioration…You could see it in cold hard figures.” (FG2_AHP_2) “heading in the right direction” (FG2_AHP_1)	PGHD-enabled systems should provide PGHD to stroke survivors for increased self-awareness about their health care.	#1 Visibility of system status The system should always keep users informed about what is going on, through appropriate feedback within reasonable time.	PGHD-enabled systems should always provide PGHD to stroke survivors to keep them informed about what is going on with their health status, through appropriate feedback within reasonable time. This would increase their self-awareness about their health care.	ID: 4-PGHD-W3 Name: Visibility of health progress. Tags: Increase positive feelings about health status; Increase interest in care processes Definition: PGHD-enabled systems should always provide PGHD to stroke survivors to keep them informed about what is going on with their health status, through appropriate feedback within reasonable time. Explanation: This heuristic was formed from four conce…
3	Stroke survivor interest in care processes	PGHD needs to be accessible to the stroke survivors who produce them, in order to allow them to be more involved in their own health care.	3	Stroke Survivors Clinicians	“any information is gonna help you..understand..the process you're under” (INT2_AHP) “it helped me understand my rehabilitation progress” (INT1_HWC1) “there must be some things that have, that have improved from that, even if [I was tired]” (FG2_STC1_1) “it told me when you were right it’s, it’s um.. If you are doing okay or or not” (INT2_STC3). “It's always nice to see when you've done things ri…	PGHD-enabled systems should provide PGHD to stroke survivors for increased understanding about their rehabilitation or therapy process.	#1 Visibility of system status The system should always keep users informed about what is going on, through appropriate feedback within reasonable time.	PGHD-enabled systems should always provide PGHD to stroke survivors to keep them informed about what is going on with their health status, through appropriate feedback within reasonable time. This would increase their understanding about their rehabilitation or therapy process.
9	Stroke survivor interest in care processes	PGHD can help stroke survivors to self-manage their energy while undergoing therapy.	2	Stroke Survivors	“It was certainly something that I watched, to see where I was at. 'Cause um, y- you need to think about this, we have some sort of a budget of energy that you have to manage yourself, and you can't afford to get to empty” (FG1_STC2-3) With um repe- repetitive sort of exercises..You're trying to not to, let that go berserk, if you're exerting yourself too much” (INT1_AHP)	PGHD-enabled systems should provide patients real-time PGHD that allow them to self-manage their energy while performing therapy exercises.	#1 Visibility of system status The system should always keep users informed about what is going on, through appropriate feedback within reasonable time.	PGHD-enabled systems should always provide PGHD to stroke survivors to keep them informed about what is going on with their health status, through appropriate feedback within reasonable time. This would allow them to self-manage their energy while performing therapy exercises.
10	Stroke survivor interest in care processes	PGHD can affect stroke survivors’ perception about their therapy.	3	Stroke Survivors Clinicians	“[gave] the confidence of actually doing the exercises” (FG1_STC2-3) “pretty useless” (INT1_STC1) Mismatch between PGHD and feeling of performance: “you probably think oh, the system's not doing its job” (INT2_AHP) “everything is open and clear and there's..nothing going on in the background about anyone judging me or you know just what what has happened is easy for me to see, and that there isn'…	Notwithstanding the need for PGHD to be as accurate as possible, PGHD-enabled systems should inform the patients of its limitations or potential inaccuracies in the PGHD produced by stroke survivors. --- PGHD-enabled systems should provide PGHD to stroke survivors to foster an increased sense of trust about their rehabilitation or therapy process.	N/A - New --- #1 Visibility of system status The system should always keep users informed about what is going on, through appropriate feedback within reasonable time.	--- PGHD-enabled systems should always provide PGHD to stroke survivors to keep them informed about what is going on with their health status, through appropriate feedback within reasonable time. This would foster an increased sense of trust about their rehabilitation or therapy process.
11	Stroke survivor relationship with care provider/s	PGHD can prompt stroke survivors to contact their therapists about their therapy performance.	3	Stroke Survivors Clinicians	When they “haven’t been doing well […] what [sic] reason to it, and then they tell me off for certain things” (INT3_STC1) “when it was good I didn’t ask questions” (INT2_STC3) “If they were always bad then I would need uh more assistance and even if they [were] good um, they [are] not perfect, right so I would want to have more, more assistance to um, to to improve” (INT2_STC3) “I'd say to the th…	PGHD-enabled systems should allow stroke survivors to contact their/a clinician about their PGHD; or at least provide survivors with the option of viewing functional, action-based suggestions for them to improve their performance.	#10 Help and documentation Even though it is better if the system can be used without documentation, it may be necessary to provide help and documentation. Any such information should be easy to search, focused on the user's task, list concrete steps to be carried out, and not be too large.	Even though it is better if the system can be used without additional help or documentation, it may be necessary to provide them. PGHD-enabled systems should provide stroke survivors the option to contact a clinician about their PGHD and vice-versa; or at least provide survivors with the option of viewing functional, action-based suggestions for them to improve their performance. Any such informa…	ID: 5-PGHD-W3 Name: Help and support. Tag/s: Improve relationship with care providers Definition: Even though it is better if the system can be used without additional help or documentation, it may be necessary to provide them. PGHD-enabled systems should provide stroke survivors the option to contact a clinician about their PGHD, allow their clinicians to contact them, or at least provide surviv…
12	Stroke survivor relationship with care provider/s	PGHD can make stroke survivors be more conscious of the exercises prescribed by their clinicians.	1	Clinicians	“maybe if they're not being compliant, they might get a phone call from the therapist” (FG3_AHC1_5)	PGHD-enabled systems should provide stroke survivors the option of allowing their clinicians to contact them based on the progress of their PGHD.	#10 Help and documentation Even though it is better if the system can be used without documentation, it may be necessary to provide help and documentation. Any such information should be easy to search, focused on the user's task, list concrete steps to be carried out, and not be too large.
13	Relationship with Family and Carer/s	PGHD can assist stroke survivors in communicating their rehabilitation progress with their loved ones.	3	Stroke Survivors Clinicians	“you could show them something, it's easier for them to visualize”; especially when they get “fatigued” and they’re “trying to explain something and” they “run out of words” (INT1_AHP) C: “share it with family.. it's that..bragging power as well, perhaps” (FG3_AHC1_4) “especially with the younger generation, they're so tech-savvy and it engages them” (FG3_AHC1_1)	PGHD-enabled systems should provide stroke survivors with the option to share their PGHD with loved ones in a secure manner.	NA - New		ID: 6-PGHD-W3 Name: Communication of health data. Tag/s: Improve relationship with family and carers Definition: PGHD-enabled systems should provide stroke survivors with the option to share their PGHD with concerned parties, e.g., loves ones, in a secure manner. Explanation: This was a concept identified through a literature review and confirmed by stroke survivors and clinicians. Stroke survivo…
